# Supplementary material for: Composition of Minerals and Volatile Organic Components of Non-Centrifugal Cane Sugars from Japan and ASEAN Countries
Source: Foods. 2023 Mar 26;12(7):1406. doi: 10.3390/foods12071406 (PMC10093527; doi:10.3390/foods12071406)
Supplement: Supplementary file 1 [file foods-12-01406-s001.zip › Supplementary Table S1.xlsx]

## Sheet: S1
Table S1. Concentrations and significant differences in minerals of non-centrifugal cane sugars of Japanese and ASEAN origin (mg/100 g)
Element	JP-Aichi	JP-Kochi	JP-Kagoshima1	JP-Kagoshima2	JP-Kagoshima3	JP-Okinawa1	JP-Okinawa2	JP-Okinawa3	JP-Okinawa4	JP-Okinawa5	VN-Ha Giang	VN-Hanoi	VN-Nghe An	VN-Quang Ngai	VN-Son La	MY-Kedah	MY-N. Sembilan	MY-Perak	ID-Central Java	ID-East Java
Total	1314.85 ± 16.04 ab	519.09 ± 0.55 h	1160.36 ± 7.64 de	551.80 ± 0.68 gh	776.36 ± 14.27 f	1219.03 ± 27.48 cd	1198.84 ± 6.84 cd	1308.83 ± 39.14 ab	1347.53 ± 33.22 a	228.58 ± 14.38 j	280.25 ± 7.22 j	716.13 ± 53.16 f	373.41 ± 6.88 i	92.46 ± 12.80 k	571.01 ± 7.39 gh	609.91 ± 4.35 g	1101.11 ± 12.97 e	1243.01 ± 76.72 bc	708.83 ± 9.80 f	1148.12 ± 10.64 de
K	920.67 ± 16.65 b	324.00 ± 0.00 f	789.33 ± 6.43 c	253.00 ± 1.00 gh	530.67 ± 9.45 d	915.33 ± 18.15 b	778.00 ± 7.21 c	1045.33 ± 33.25 a	995.33 ± 22.480 a	106.27 ± 7.68 j	172.80 ± 6.29 i	452.67 ± 35.23 e	207.33 ± 4.62 hi	11.81 ± 1.28 k	304.00 ± 4.00 fg	316.67 ± 3.06 f	823.33 ± 10.07 c	996 ± 62.86 a	448.67 ± 2.31 e	553.33 ± 5.03 d
Ca	234.67 ± 1.15 a	99.20 ± 0.20 fg	207.33 ± 1.15 b	112.10 ± 0.10 e	89.87 ± 2.84 gh	165.00 ± 3.70 c	232.67 ± 4.16 a	160.20 ± 3.56 c	217.33 ± 7.02 b	83.27 ± 3.78 hi	38.00 ± 0.80 k	105.47 ± 5.94 ef	76.00 ± 0.92 i	51.13 ± 7.60 j	107.53 ± 1.03 ef	156.40 ± 1.06 c	139.93 ± 1.47 d	140.13 ± 8.10 d	136.47 ± 5.78 d	159.20 ± 0.53 c
Na	1.92 ± 0.17 ijk	2.59 ± 0.37 ijk	11.97 ± 1.50 efgh	6.37 ± 1.13 hij	7.13 ± 0.13 ghi	21.99 ± 3.14 cd	17.49 ± 0.22 de	23.60 ± 1.00 c	29.27 ± 1.03 b	3.07 ± 1.19 ijk	11.76 ± 0.68 fgh	12.73 ± 1.28 efg	1.43 ± 0.08 jk	23.13 ± 3.21 cd	14.71 ± 0.01 ef	0.04 ± 0.01 k	2.64 ± 0.24 ijk	3.01 ± 0.26 ijk	1.35 ± 0.21 jk	332.67 ± 6.11 a
Mg	44.33 ± 0.83 i	64.13 ± 0.23 g	79.20 ± 0.69 ef	99.00 ± 0.20 b	84.27 ± 1.47 de	96.53 ± 2.20 bc	140.27 ± 1.63 a	58.93 ± 1.75 gh	78.47 ± 1.94 ef	14.96 ± 1.01 k	29.73 ± 1.01 j	96.00 ± 7.99 bc	65.40 ± 1.40 g	4.71 ± 0.60 l	99.07 ± 2.44 b	94.00 ± 0.72 bc	55.33 ± 1.01 h	58.47 ± 3.43 gh	90.33 ± 0.61 cd	77.00 ± 0.53 f
P	110.13 ± 0.64 a	21.93 ± 0.12 fg	68.87 ± 0.31 c	73.70 ± 0.30 b	58.53 ± 1.68 d	15.63 ± 0.58 j	21.07 ± 0.12 ghi	16.55 ± 0.51 j	24.20 ± 0.60 f	18.31 ± 0.98 ij	20.53 ± 0.23 ghi	42.27 ± 2.93 e	18.58 ± 0.04 hij	0.51 ± 0.05 k	40.13 ± 0.50 e	22.93 ± 0.64 fg	72.53 ± 0.42 b	39.27 ± 2.10 e	21.60 ± 0.20 fgh	17.37 ± 0.53 j
Cu	tr	0.43 ± 0.07 fgh	0.55 ± 0.01 defgh	tr	tr	0.61 ± 0.09 defg	0.72 ± 0.13 bcde	tr	tr	tr	tr	0.95 ± 0.29 b	0.35 ± 0.02 gh	0.29 ± 0.03 h	0.65 ± 0.00 cdef	3.03 ± 0.03 a	0.50 ± 0.03 efgh	0.91 ± 0.00 bc	0.78 ± 0.00 bcde	0.83 ± 0.05 bcd
Fe	1.91 ± 0.13 fghi	3.30 ± 0.05 cdefg	2.53 ± 0.22 defgh	3.91 ± 0.74 bcde	4.31 ± 0.69 bcd	2.29 ± 0.18 efghi	6.65 ± 0.29 a	3.44 ± 0.05 cdef	2.14 ± 0.46 efghi	1.89 ± 0.04 fghi	5.69 ± 1.83 ab	3.19 ± 0.09 cdefg	3.08 ± 0.18 cdefg	0.46 ± 0.04 i	2.19 ± 0.14 efghi	4.43 ± 0.54 bc	1.15 ± 0.19 hi	1.44 ± 0.08 ghi	4.79 ± 1.42 bc	6.67 ± 0.21 a
Mn	0.29 ± 0.01 ijk	2.91 ± 0.01 c	0.10 ± 0.00 jk	1.15 ± 0.28 f	0.83 ± 0.02 g	0.85 ± 0.04 g	1.39 ± 0.04 e	0.15 ± 0.00 ijk	0.33 ± 0.01 i	0.17 ± 0.01 ijk	0.71 ± 0.03 gh	1.96 ± 0.09 d	0.85 ± 0.01 g	0.08 ± 0.01 k	1.88 ± 0.03 d	5.89 ± 0.02 a	0.31 ± 0.01 ij	0.61 ± 0.02 h	4.24 ± 0.05 b	0.61 ± 0.01 h
Zn	0.92 ± 0.01 ef	0.59 ± 0.15 efg	0.48 ± 0.03 efg	2.57 ± 0.69 d	0.75 ± 0.01 efg	0.80 ± 0.15 efg	0.58 ± 0.01 efg	0.63 ± 0.26 efg	0.46 ± 0.01 fg	0.64 ± 0.05 efg	1.02 ± 0.09 e	0.90 ± 0.07 ef	0.39 ± 0.08 fg	0.34 ± 0.07 g	0.85 ± 0.05 efg	6.53 ± 0.05 a	5.37 ± 0.01 b	3.17 ± 0.15 c	0.6 ± 0.01 efg	0.44 ± 0.05 fg
Each value is expressed as the mean ± standard deviation; tr. trace amounts (<0.01 mg/100 g).
Means in the same row followed by the same letter are not significantly different at p < 0.05, obtained by Tukey's HSD (Honestly Significant Difference) test.
