# Supplementary material for: Composition of Minerals and Volatile Organic Components of Non-Centrifugal Cane Sugars from Japan and ASEAN Countries
Source: Foods. 2023 Mar 26;12(7):1406. doi: 10.3390/foods12071406 (PMC10093527; doi:10.3390/foods12071406)
Supplement: Supplementary file 1 [file foods-12-01406-s001.zip › Supplementary Table S2.xlsx]

## Sheet: S2
Table S2. Volatile organic components of non-centrifugal cane sugars of Japanese and ASEAN origin (μg/100 g)
No	RI	CAS	Compound	Group	JP-Aichi	JP-Kochi	JP-Kagoshima1	JP-Kagoshima2	JP-Kagoshima3	JP-Okinawa1	JP-Okinawa2	JP-Okinawa3	JP-Okinawa4	JP-Okinawa5	VN-Ha Giang	VN-Hanoi	VN-Nghe An	VN-Quang Ngai	VN-Son La	MY-Kedah	MY-N. Sembilan	MY-Perak	ID-Central Java	ID-East Java
1	928.433	64-17-5	Ethanol	Alcohol	nd	nd	2.95389	nd	0.116466	nd	0.0474404	nd	nd	0.503167	0.557018	0.201977	0.0767166	0.0212793	0.012839	0.122522	nd	nd	0.0257758	0.688025
2	1092.8	78-83-1	2-Methyl-1-propanol	Alcohol	nd	nd	nd	nd	nd	nd	nd	nd	nd	0.0444973	nd	nd	0.0219197	nd	nd	nd	nd	nd	nd	nd
3	1141.73	71-36-3	1-Butanol	Alcohol	nd	nd	nd	nd	nd	nd	nd	nd	nd	nd	nd	nd	nd	0.140148	0.017345	nd	nd	nd	1.97146	0.158534
4	1347.25	111-27-3	1-Hexanol	Alcohol	nd	nd	nd	0.169892	nd	nd	nd	nd	nd	nd	nd	nd	nd	nd	nd	nd	nd	nd	nd	nd
5	1536.9	24347-58-8	[R-(R*,R*)]-2,3-Butanediol	Alcohol	0.13481	nd	0.0979121	nd	0.125336	0.344422	1.50858	0.317163	0.809473	0.0502382	0.509884	0.202645	0.125978	nd	0.0696636	nd	nd	nd	nd	0.121541
6	1574.4	19132-06-0	[S-(R*,R*)]-2,3-Butanediol	Alcohol	0.0860819	nd	nd	nd	nd	2.0361	2.12136	0.300292	1.22652	0.0728433	1.34875	0.244906	0.210473	0.0174574	0.0973249	nd	nd	nd	nd	0.175977
7	1615.53	18409-17-1	(E)-2-Octen-1-ol	Alcohol	0.101455	0.0929298	0.0615363	0.581616	0.290148	0.041946	nd	0.0226003	nd	0.126395	0.0410585	0.0633435	nd	nd	nd	nd	0.0681203	0.0602973	nd	nd
8	2200.51	7786-61-0	2-Methoxy-4-vinylphenol	Alcohol	0.47093	nd	nd	0.0602439	nd	0.0749166	0.0846689	0.094259	0.172881	nd	nd	nd	nd	nd	nd	nd	0.121951	0.0890213	nd	nd
9	916.191	96-17-3	2-Methyl-butanal	Aldehyde	0.201544	0.0879395	0.0780072	0.0778144	nd	nd	0.0584771	0.0286065	nd	0.123514	0.141482	0.0732536	0.237196	0.0178772	0.0751261	0.720671	0.601477	0.807297	0.534001	0.239135
10	1003.81	110-62-3	Pentanal	Aldehyde	0.033887	nd	nd	nd	nd	nd	nd	nd	nd	nd	nd	nd	nd	nd	nd	nd	nd	nd	0.0495675	nd
11	1077.59	66-25-1	Hexanal	Aldehyde	0.0860037	nd	nd	0.26179	0.182479	0.0400193	nd	0.0280496	nd	nd	0.0577413	nd	0.0445971	0.0148123	0.0301181	nd	nd	nd	0.0507362	nd
12	1174.47	111-71-7	Heptanal	Aldehyde	0.0660218	nd	0.0492945	0.0845578	0.0869023	nd	nd	nd	nd	nd	nd	nd	nd	nd	nd	nd	nd	nd	0.0348425	0.0409062
13	1280.17	124-13-0	Octanal	Aldehyde	nd	nd	nd	nd	0.0620498	0.0321586	nd	nd	nd	0.120355	nd	nd	0.157249	nd	nd	nd	nd	nd	0.189544	nd
14	1390.53	124-19-6	Nonanal	Aldehyde	0.0750831	0.0494004	0.0502532	0.308405	0.103099	nd	nd	nd	nd	0.105779	nd	nd	nd	nd	nd	nd	nd	nd	nd	nd
15	1641.27	122-78-1	Benzeneacetaldehyde	Aldehyde	nd	nd	nd	nd	0.118336	nd	0.0671798	nd	nd	0.0577867	nd	0.0656142	0.153075	nd	nd	nd	nd	0.110398	0.040366	nd
16	1642.15	3913-81-3	(E)-2-Decenal	Aldehyde	0.252492	0.055723	0.0680787	0.165639	nd	0.0689844	nd	0.0698515	nd	nd	nd	nd	nd	nd	nd	nd	0.137165	nd	nd	0.0314058
17	1247.42	106-68-3	3-Octanone	Ketone	nd	nd	nd	nd	nd	nd	nd	nd	nd	0.262868	nd	nd	nd	nd	nd	nd	nd	nd	0.0471732	nd
18	1281.12	513-86-0	3-Hydroxy-2-butanone (Acetoin)	Ketone	0.130485	0.0551753	0.0796925	0.258109	0.0823593	0.093152	0.0349114	0.0524752	0.107285	nd	0.1962	0.0794117	0.0897357	0.0897311	0.0242153	nd	nd	nd	nd	0.271596
19	1296.67	116-09-6	1-Hydroxy-2-propanone (acetol)	Ketone	0.743948	0.355244	0.778846	0.707578	0.434758	0.34778	0.352455	0.31508	0.366925	2.61347	0.295796	0.453023	0.462891	1.76084	0.250511	0.358339	0.201006	0.226159	1.55799	1.09365
20	1227.3	600-22-6	Methyl pyruvate	Ester	nd	nd	0.0325296	0.17387	nd	nd	0.0735256	nd	nd	nd	nd	0.0228326	nd	0.0169088	nd	0.0972939	nd	0.0675168	0.0367953	0.0433482
21	1477.7	64-19-7	Acetic acid	Carboxylic acid	5.51131	6.43845	5.73051	6.31406	6.23879	8.99971	12.3565	9.69683	18.2129	6.50439	7.4828	7.81509	6.53033	6.16793	6.95293	6.40789	6.92581	6.86242	10.5879	11.6336
22	1669.98	107-92-6	Butanoic acid	Carboxylic acid	nd	nd	nd	nd	0.157062	0.27843	0.581744	1.16073	0.856132	nd	0.0356753	0.0609662	0.0281901	0.136732	0.0462202	0.0913436	0.13089	nd	nd	nd
23	1727.69	495-61-4	β-Bisabolene	Terpene	nd	nd	nd	0.156779	nd	0.127597	nd	nd	0.230331	nd	0.061212	nd	nd	nd	nd	nd	nd	nd	nd	nd
24	1210.82	290-37-9	Pyrazine	MRP-pyrazine	0.0522516	nd	0.0648549	nd	nd	nd	nd	nd	nd	0.0666234	0.0824739	0.0587477	nd	nd	0.0130882	nd	nd	nd	0.0318611	nd
25	1234.94	289-95-2	1,3-Diazine	MRP-pyrazine	nd	nd	nd	0.103712	nd	nd	nd	nd	nd	nd	nd	nd	nd	nd	nd	nd	nd	nd	nd	nd
26	1265.41	109-08-0	2-Methyl-pyrazine	MRP-pyrazine	1.03204	0.0383959	3.5121	0.269568	nd	1.33103	0.36058	0.42201	1.70016	1.18962	0.375898	0.842671	0.353371	0.0181036	0.276025	0.272554	0.288836	0.244826	0.915114	1.13752
27	1321.14	123-32-0	2,5-Dimethyl-pyrazine	MRP-pyrazine	4.46784	0.086214	12.7652	2.74013	1.29126	5.90162	3.07944	3.61543	6.07957	4.61836	0.21056	0.426507	0.58328	nd	0.350721	0.19057	0.102912	0.073164	0.701995	0.764537
28	1331.44	108-50-9	2,6-Dimethyl-pyrazine	MRP-pyrazine	1.92198	0.0665738	5.91512	2.66542	1.13746	4.22025	4.59719	4.05908	6.93826	3.84926	0.903515	1.31353	2.33165	nd	2.03378	0.364007	0.0989144	0.0863067	1.84191	1.18738
29	1344.24	5910-89-4	2,3-Dimethyl-pyrazine	MRP-pyrazine	0.179417	nd	1.00827	nd	nd	0.454047	0.13014	0.214802	0.758154	0.323707	0.0334136	0.0853906	nd	nd	0.0384704	0.0858436	nd	nd	0.0926676	0.392121
30	1383.09	13925-03-6	2-Ethyl-6-methyl-pyrazine	MRP-pyrazine	0.0460068	nd	0.243481	0.0692672	nd	0.470103	0.194867	0.0981373	0.49727	0.179209	0.0786322	0.0790668	0.141887	nd	0.103041	0.0471003	nd	nd	0.1138	0.0384346
31	1389.12	13360-64-0	2-Ethyl-5-methyl-pyrazine	MRP-pyrazine	0.508068	0.0594003	0.810553	0.221352	0.165473	0.549128	0.296527	0.148221	0.536332	1.30276	0.0567676	0.0928652	0.0804497	nd	0.057816	0.0932243	0.0581088	nd	0.0596044	0.0495264
32	1405.2	14667-55-1	2,3,5-Trimethylpyrazine	MRP-pyrazine	0.150742	nd	1.5393	0.220238	nd	1.3375	0.438258	0.492864	1.30758	0.585139	0.0438181	0.0976847	0.113348	0.0206792	0.100393	nd	0.0828054	nd	0.106606	0.159659
33	1444	13360-65-1	2,5-Dimethyl-3-ethyl-pyrazine	MRP-pyrazine	0.531612	0.123651	1.24934	1.84707	0.917572	1.10597	0.607341	0.535207	0.600617	0.308035	0.0599559	0.140324	0.22756	nd	0.146433	nd	0.0626755	nd	0.100792	0.0304133
34	1457.17	98-01-1	Furfural	MRP-furan	0.0682191	1.77191	nd	nd	nd	nd	nd	nd	nd	nd	0.298236	0.129265	0.134664	5.07243	0.283225	4.006	4.20376	4.43427	nd	nd
35	1508.78	1192-62-7	2-Acetyl-furan	MRP-furan	0.120771	nd	nd	nd	0.21429	0.0751956	nd	nd	nd	nd	nd	0.0733602	nd	nd	0.042924	0.23626	nd	nd	0.0844824	nd
36	1659.53	98-00-0	2-Furanmethanol	MRP-furan	0.340583	0.826726	0.690815	0.232755	0.232152	0.556896	0.398537	1.12033	0.668678	0.322129	0.664304	0.52291	1.03438	1.59632	0.636409	0.907872	0.645145	0.581073	1.56891	0.969366
37	1259.7	3188-00-9	4,5-Dihydro-2-methyl-3(2H)-furanone	MRP-furanone	nd	0.0385224	0.0566754	nd	nd	0.0763945	nd	nd	0.0705402	nd	0.149354	0.228025	0.188821	0.178204	0.280481	nd	nd	nd	0.152147	0.187821
38	1754.93	497-23-4	2(5H)-Furanone	MRP-furanone	nd	0.0572398	nd	0.104402	0.251101	0.0418928	0.0957794	0.0319006	0.0454847	nd	0.0293551	0.0471309	0.0516396	0.0400479	0.038056	0.263715	0.0812515	0.0823483	0.0749802	nd
39	2033.87	599-04-2	Pantolactone	MRP-furanone	0.0426452	0.213774	0.0673962	0.17168	0.14554	0.182394	0.120983	0.0958693	0.243723	nd	0.075171	0.145367	0.273881	nd	0.112296	0.359697	0.29196	0.214725	0.165784	0.133778
40	2040.71	3658-77-3	Furaneol	MRP-furanone	nd	nd	nd	nd	nd	nd	0.091314	nd	0.0557096	nd	0.0631322	nd	0.0904826	nd	nd	nd	nd	0.240882	0.060277	nd
41	1832.96	80-71-7	2-Hydroxy-3-methyl-2-cyclopenten-1-one	MRP-cyclotene	nd	nd	0.0334406	nd	nd	0.131798	0.157326	0.0520349	0.18851	0.0916657	0.0601269	0.0788026	0.137608	0.0822119	0.0810057	0.159027	nd	nd	0.0859078	0.0779792
42	1899.58	21835-01-8	2-Hydroxy-3-ethyl-2-cyclopenten-1-one	MRP-cyclotene	nd	nd	0.0264785	nd	nd	0.0465239	nd	nd	nd	nd	nd	nd	nd	nd	nd	nd	nd	nd	nd	0.0330268
43	1976.42	1072-83-9	2-Acetyl-pyrrole	MRP-pyrrole	nd	0.0773302	0.15116	0.0732074	0.0393609	0.21942	0.0716172	0.0425838	0.217242	0.0519077	0.307449	0.334358	0.213309	0.0193842	0.264252	0.397601	0.274508	0.186354	0.548567	0.213512
44	2277.23	28564-83-2	2,3-Dihydro-3,5-dihydroxy-6-methyl-4H-pyran-4-one	MRP-pyranone	0.0317681	0.451281	0.133955	0.147059	0.0486146	0.113813	0.837458	0.0489418	0.115945	nd	0.543054	0.227659	0.845755	1.09953	0.41715	8.78149	3.29914	3.63979	2.02894	1.85318
			Unknowns		3.27421	4.19744	3.15918	4.46918	4.82221	5.77354	5.5371	5.55258	6.15626	4.97524	3.87663	3.50577	4.57298	3.95754	2.81367	7.67448	7.14145	7.16307	3.42781	6.35757
			Total		20.66 ± 1.56 def	15.14 ± 2.00 f	41.41 ± 5.07 ab	22.66 ± 2.45 cdef	17.26 ± 4.84 f	35.07 ± 0.53 abc	34.3 ± 2.83 abcd	28.62 ± 1.85 bcdef	48.16 ± 2.76 a	28.45 ± 9.19 bcdef	18.64 ± 2.07 ef	17.71 ± 0.99 ef	19.51 ± 6.96 ef	20.47 ± 1.89 def	15.67 ± 0.35 f	31.64 ± 7.70 bcde	24.82 ± 5.77 cdef	25.17 ± 3.25 cdef	27.29 ± 9.58 bcdef	28.08 ± 2.75 bcdef
Each value is expressed as mean value of three replicates; . not detected.
Means in the same row followed by the same letter are not significantly different at p < 0.05, obtained by Tukey's HSD (Honestly Significant Difference) test.
